# Supplementary material for: Identification of the potential biomarkers associated with circadian rhythms in heart failure
Source: PeerJ. 2023 Jan 20;11:e14734. doi: 10.7717/peerj.14734 (PMC9869779; doi:10.7717/peerj.14734)
Supplement: Supplemental Information 2 [file peerj-11-14734-s002.zip]

Archive with 6 entries (5 files):
- Raw data of mRNA/
- Raw data of mRNA/ARNTL.xlsx
- Raw data of mRNA/BHLHE41.xlsx
- Raw data of mRNA/CRY2.xlsx
- Raw data of mRNA/NPAS2.xlsx
- Raw data of mRNA/PER3.xlsx
