# Supplementary material for: Identification of the potential biomarkers associated with circadian rhythms in heart failure
Source: PeerJ. 2023 Jan 20;11:e14734. doi: 10.7717/peerj.14734 (PMC9869779; doi:10.7717/peerj.14734)
Supplement: Supplemental Information 2 [file peerj-11-14734-s002.zip › Raw data of mRNA/ARNTL.xlsx]

## Sheet: Sheet1
靶基因	样品	靶基因Cq值	靶基因平均值	样品对应看家基因Cq值	看家基因平均值	ΔCt（靶基因Cq值-看家基因Cq值）	A样品为对照组计算其平均ΔCt	负的ΔΔCt（对照组Cq值-试验组Cq值）	2（-ΔΔCT）	平均
ARNT1	1	34.3247		33.966		-0.632444		-2.26161	0.208539
ARNT1	1	33.1708		35.3155		-1.7863		-1.10776	0.464015
ARNT1	1	33.0315	33.509	35.5899	34.9571	-1.92564		-0.968416	0.511067	0.39454
ARNT1	2	35.4249		34.0117		1.19794		-4.092	0.0586389
ARNT1	2	34.3967		35.0185		0.169761		-3.06382	0.119591
ARNT1	2	34.8224	34.8813	33.6506	34.2269	0.595452		-3.48951	0.0890335	0.0890879
ARNT1	3	33.806		34.555		-0.514546		-2.37951	0.192175
ARNT1	3	33.2872		34.0106		-1.0333		-1.86075	0.275333
ARNT1	3	32.0754	33.0562	34.3959	34.3205	-2.24517		-0.648885	0.637773	0.368427
ARNT1	4	33.2585		31.8896		1.43205		-4.32611	0.0498554
ARNT1	4	32.8061		31.818		0.97966		-3.87372	0.0682174
ARNT1	4	31.9096	32.6581	31.7719	31.8265	0.0831391		-2.9772	0.126992	0.0816881
ARNT1	5	33.9049		34.7765		-0.711743		-2.18231	0.220322
ARNT1	5	33.8196		34.1355		-0.796958		-2.0971	0.233728
ARNT1	5	34.0254	33.9166	34.9377	34.6166	-0.591174		-2.30288	0.202658	0.218903
ARNT1	6	33.1239		32.0226		-0.436616		-2.45744	0.182069
ARNT1	6	31.9357		34.1083		-1.6248		-1.26926	0.414872
ARNT1	6	34.1235	33.061	34.5506	33.5605	0.562995		-3.45705	0.0910592	0.229334
ARNT1	7	31.8229		34.8845		-2.86101		-0.0330492	0.977352
ARNT1	7	33.1195		34.1782		-1.56432		-1.32973	0.397842
ARNT1	7	34.0228	32.9884	34.9888	34.6839	-0.661047		-2.23301	0.212715	0.529303
ARNT1	8	33.1785		32.1126		1.24438		-4.13843	0.0567816
ARNT1	8	32.0121		31.818		0.0779636		-2.97202	0.127448
ARNT1	8	32.9096	32.7001	31.8719	31.9342	0.975466		-3.86952	0.068416	0.0842152
ARNT1	9	33.0049		33.1423		-1.27314		-1.62091	0.325129
ARNT1	9	33.1766		34.5532		-1.10135		-1.7927	0.288631
ARNT1	9	31.9253	32.7023	35.1384	34.278	-2.35265		-0.541405	0.687101	0.43362
ARNT1	10	31.9982		33.0917		-1.77209		-1.12196	0.459468
ARNT1	10	31.0068		34.2385		-2.76349		-0.13057	0.91347
ARNT1	10	31.1225	31.3758	33.9806	33.7703	-2.64778		-0.246274	0.843071	0.73867
ARNT1	11	35.8877		34.116		1.65461		-4.54866	0.0427284
ARNT1	11	32.1708		34.9135		-2.06223		-0.831824	0.561819
ARNT1	11	32.1115	33.39	33.6697	34.2331	-2.1216		-0.772454	0.585421	0.396656
ARNT1	12	34.1249		35.9764		-1.18595		-1.70811	0.306061
ARNT1	12	34.0194		34.8345		-1.29143		-1.60262	0.329278
ARNT1	12	34.1364	34.0935	35.1215	35.3108	-1.17438		-1.71968	0.303617	0.312985
ARNT1	13	33.9855		34.8878		-0.807054		-2.087	0.235369
ARNT1	13	33.1876		34.618		-1.60494		-1.28912	0.4092
ARNT1	13	33.8846	33.6859	34.8719	34.7926	-0.90795		-1.98611	0.252419	0.298996
ARNT1	14	33.8243		34.3217		-0.46609		-2.42797	0.185827
ARNT1	14	32.8767		34.8988		-1.41366		-1.48039	0.358391
ARNT1	14	32.8224	33.1745	33.6506	34.2904	-1.46798		-1.42608	0.372142	0.305453
ARNT1	15	33.9999		34.7765		-0.309932		-2.58412	0.166763
ARNT1	15	33.7926		34.0151		-0.517149		-2.37691	0.192522
ARNT1	15	34.7774	34.19	34.1377	34.3098	0.467639		-3.3617	0.0972812	0.152189
ARNT1	16	33.1015		34.0096		-1.06033		-1.83373	0.280539
ARNT1	16	33.1051		33.8971		-1.05672		-1.83734	0.279837
ARNT1	16	34.7906	33.6658	34.5789	34.1619	0.628762		-3.52282	0.0870013	0.215793
ARNT1	17	31.9999		34.1123		-2.39575		-0.498306	0.707937
ARNT1	17	32.8426		34.0721		-1.55299		-1.34106	0.39473
ARNT1	17	32.1125	32.3183	35.0024	34.3956	-2.28315		-0.610907	0.654785	0.585817
ARNT1	18	32.6815		34.1187		-1.93659		-0.957461	0.514962
ARNT1	18	32.9851		35.1568		-1.63299		-1.26107	0.417235
ARNT1	18	32.7906	32.8191	34.5789	34.6181	-1.8275		-1.06655	0.477458	0.469885
ARNT1	19	33.1235		36.2322		-2.41044		-0.483612	0.715185
ARNT1	19	33.1451		35.2568		-2.38884		-0.505217	0.704555
ARNT1	19	32.7906	33.0198	35.1129	35.534	-2.74335		-0.150703	0.900811	0.773517
ARNT1	20	33.1458		34.7784		-0.835716		-2.05834	0.240092
ARNT1	20	34.0194		33.9345		0.0378986		-2.93195	0.131037
ARNT1	20	33.8364	33.6672	33.2315	33.9815	-0.145047		-2.74901	0.148753	0.173294
ARNT1	21	34.0018		34.7765		-0.686113		-2.20794	0.216443
ARNT1	21	34.6217		34.1686		-0.0662618		-2.82779	0.140847
ARNT1	21	34.1001	34.2412	35.1186	34.6879	-0.587798		-2.30626	0.202184	0.186491	0.0401478
ARNT1	22	31.9744		35.2203		-3.23112		0.337068	1.26319
ARNT1	22	32.0232		34.2768		-3.18238		0.288328	1.22122
ARNT1	22	32.0551	32.0176	36.1196	35.2056	-3.15052		0.256461	1.19455	1.22632
ARNT1	23	33.0353		36.2216		-2.102		-0.792056	0.57752
ARNT1	23	32.9264		34.1683		-2.21091		-0.683149	0.622804
ARNT1	23	32.2196	32.7271	35.022	35.1373	-2.9177		0.0236403	1.01652	0.738949
ARNT1	24	31.4167		35.1182		-3.17767		0.283614	1.21724
ARNT1	24	33.3494		35.1977		-1.24492		-1.64914	0.318831
ARNT1	24	31.0111	31.9257	33.4672	34.5943	-3.58321		0.689152	1.61234	1.04947
ARNT1	25	31.9984		34.656		-2.84632		-0.047737	0.967453
ARNT1	25	33.2978		35.7367		-1.54696		-1.34709	0.393084
ARNT1	25	31.0361	32.1108	34.1415	34.8447	-3.80863		0.914576	1.88502	1.08185
ARNT1	26	31.1744		34.6037		-3.76796		0.873901	1.83261
ARNT1	26	31.6231		34.8725		-3.3192		0.425148	1.34271
ARNT1	26	31.9319	31.5765	35.3508	34.9423	-3.01039		0.116335	1.08398	1.41977
ARNT1	27	32.3822		35.443		-3.09968		0.205624	1.15318
ARNT1	27	32.2926		35.3458		-3.18928		0.295225	1.22708
ARNT1	27	31.5054	32.06	35.6568	35.4818	-3.97646		1.0824	2.11756	1.49927
ARNT1	28	31.3678		33.5513		-2.94737		0.0533148	1.03765
ARNT1	28	31.2878		34.9594		-3.02746		0.133408	1.09688
ARNT1	28	31.144	31.2665	34.435	34.3152	-3.17126		0.277206	1.21185	1.11546
ARNT1	29	31.2458		35.1957		-3.4305		0.536445	1.45039
ARNT1	29	31.2621		34.1637		-3.41423		0.520174	1.43413
ARNT1	29	32.3049	31.6042	34.6695	34.6763	-2.37145		-0.52261	0.696111	1.19354
ARNT1	30	33.4355		35.0952		-1.18697		-1.70709	0.306278
ARNT1	30	31.1915		34.4769		-3.4309		0.536847	1.4508
ARNT1	30	32.2768	32.3013	34.2952	34.6224	-2.34567		-0.548388	0.683784	0.81362
ARNT1	31	32.1484		33.913		-2.06876		-0.825298	0.564366
ARNT1	31	31.0076		34.4037		-3.20948		0.315422	1.24438
ARNT1	31	31.3648	31.5069	34.3346	34.2171	-2.85232	-2.89406	-0.0417364	0.971485	0.926742	0.0590518

## Sheet: Sheet2
ARNT
Control	HF
1.22632	0.39454
0.738949	0.0890879
1.04947	0.368427
1.08185	0.0816881
1.41977	0.218903
1.49927	0.229334
1.11546	0.529303
1.19354	0.0842152
0.81362	0.43362
0.926742	0.73867
	0.396656
	0.312985
	0.298996
	0.305453
	0.152189
	0.215793
	0.585817
	0.469885
	0.773517
	0.173294
	0.186491
