# Supplementary material for: Identification of the potential biomarkers associated with circadian rhythms in heart failure
Source: PeerJ. 2023 Jan 20;11:e14734. doi: 10.7717/peerj.14734 (PMC9869779; doi:10.7717/peerj.14734)
Supplement: Supplemental Information 2 [file peerj-11-14734-s002.zip › Raw data of mRNA/BHLHE41.xlsx]

## Sheet: Sheet1
靶基因	样品	靶基因Cq值	靶基因平均值	样品对应看家基因Cq值	看家基因平均值	ΔCt（靶基因Cq值-看家基因Cq值）	A样品为对照组计算其平均ΔCt	负的ΔΔCt（对照组Cq值-试验组Cq值）	2（-ΔΔCT）	平均
BHLHE41	1	33.8771		35.2203		-0.995175		0.251501	1.19045
BHLHE41	1	33.6611		34.2768		-1.21119		0.467516	1.38273
BHLHE41	1	32.7496	33.4292	35.1196	34.8722	-2.12268		1.37901	2.60089	1.72469
BHLHE41	2	33.4601		35.2216		-1.34391		0.600234	1.51596
BHLHE41	2	31.796		34.1683		-3.008		2.26432	4.80429
BHLHE41	2	33.1239	32.7933	35.022	34.804	-1.68005		0.93638	1.91372	2.74466
BHLHE41	3	32.6521		35.1182		-1.94228		1.1986	2.29518
BHLHE41	3	34.0865		35.1977		-0.507892		-0.235782	0.849225
BHLHE41	3	34.3796	33.706	33.4672	34.5943	-0.214753		-0.528921	0.693073	1.27916
BHLHE41	4	32.51		34.656		-2.3347		1.59102	3.01263
BHLHE41	4	33.0803		35.7367		-1.76439		1.02072	2.02893
BHLHE41	4	33.5909	33.0604	34.1415	34.8447	-1.25388		0.510201	1.42425	2.15527
BHLHE41	5	32.0965		34.6037		-2.84584		2.10217	4.29353
BHLHE41	5	31.763		34.8725		-3.17932		2.43565	5.41008
BHLHE41	5	32.6725	32.1773	35.3508	34.9423	-2.26979		1.52612	2.8801	4.19457
BHLHE41	6	33.4156		35.443		-1.73287		0.9892	1.98508
BHLHE41	6	33.0245		35.3458		-2.12406		1.38039	2.60338
BHLHE41	6	33.3643	33.2681	34.6568	35.1485	-1.78419		1.04051	2.05696	2.21514
BHLHE41	7	31.1443		33.5513		-2.83758		2.09391	4.26902
BHLHE41	7	31.2555		33.9594		-2.72639		1.98272	3.95237
BHLHE41	7	31.8759	31.4252	34.435	33.9819	-2.10597		1.3623	2.57094	3.59745
BHLHE41	8	31.7518		32.1957		-0.591189		-0.152485	0.899699
BHLHE41	8	30.9433		32.1637		-1.39972		0.656045	1.57576
BHLHE41	8	30.6896	31.1282	32.6695	32.343	-1.65335		0.909673	1.87862	1.45136
BHLHE41	9	32.7406		34.0952		-1.54852		0.804851	1.74697
BHLHE41	9	32.3519		34.4769		-1.9372		1.19353	2.28711
BHLHE41	9	33.1324	32.7416	34.2952	34.2891	-1.15676		0.413082	1.33153	1.78853
BHLHE41	10	29.9291		31.7375		-2.13709		1.39341	2.62699
BHLHE41	10	29.8826		32.7922		-2.18361		1.43994	2.71309
BHLHE41	10	30.1525	29.9881	31.6688	32.0662	-1.91364		1.16997	2.25006	2.53005
BHLHE41	11	33.2006		34.1741		0.523727		-1.2674	0.415407
BHLHE41	11	33.4553		31.7935		0.778416		-1.52209	0.348181
BHLHE41	11	33.7476	33.4678	32.063	32.6769	1.07076		-1.81444	0.284315	0.349301
BHLHE41	12	32.3819		33.9887		-1.44725		0.703572	1.62853
BHLHE41	12	32.1449		34.2411		-1.6842		0.940531	1.91923
BHLHE41	12	32.2333	32.2534	33.2577	33.8291	-1.59583		0.852151	1.80519	1.78432
BHLHE41	13	31.3543		34.1736		-2.80253		2.05885	4.16655
BHLHE41	13	31.7115		34.1917		-2.44534		1.70166	3.25276
BHLHE41	13	31.4465	31.5041	34.1051	34.1568	-2.71032		1.96664	3.90858	3.77596
BHLHE41	14	33.7129		34.6404		-0.140747		-0.602927	0.658417
BHLHE41	14	33.0536		33.5596		-0.80005		0.0563763	1.03985
BHLHE41	14	33.4514	33.406	33.361	33.8537	-0.402314		-0.34136	0.789297	0.829188
BHLHE41	15	34.8787		34.313		0.194947		-0.938621	0.521731
BHLHE41	15	33.5419		34.4037		-1.14191		0.398233	1.31789
BHLHE41	15	34.5938	34.3381	35.3346	34.6838	-0.0900243		-0.65365	0.63567	0.825098
BHLHE41	16	32.3561		34.1354		-1.86361		1.11993	2.17337
BHLHE41	16	32.8664		33.6719		-1.35323		0.609557	1.52579
BHLHE41	16	32.4292	32.5505	34.8517	34.2197	-1.7905		1.04683	2.06598	1.92171
BHLHE41	17	34.8411		34.8411		-0.270567		-0.473107	0.720412
BHLHE41	17	33.8954		34.6336		-1.21629		0.47262	1.38763
BHLHE41	17	32.4453	33.7272	35.8604	35.1117	-2.66641		1.92273	3.79141	1.96648
BHLHE41	18	34.9358		34.104		0.0298696		-0.773544	0.584979
BHLHE41	18	33.4039		35.4892		-1.50197		0.758291	1.69149
BHLHE41	18	33.3332	33.891	35.1245	34.9059	-1.57268		0.829002	1.77646	1.35097
BHLHE41	19	29.3049		31.8423		-2.10806		1.36438	2.57466
BHLHE41	19	29.4592		31.1023		-1.95374		1.21006	2.31348
BHLHE41	19	29.2983	29.3541	31.2943	31.413	-2.11472		1.37104	2.58658	2.49157
BHLHE41	20	32.0792		32.9421		-1.16429		0.42062	1.3385
BHLHE41	20	32.4516		33.3929		-0.791836		0.0481623	1.03395
BHLHE41	20	33.8883	32.8064	33.3954	33.2435	0.644847		-1.38852	0.381956	0.918135
BHLHE41	21	32.3434		34.2258		-2.05607		1.3124	2.48354
BHLHE41	21	32.5011		34.8618		-1.89837		1.15469	2.22637
BHLHE41	21	33.0374	32.6273	34.1109	34.3995	-1.36209		0.618414	1.53519	2.0817	0.986937
BHLHE41	22	34.0024		33.966		-0.954667		0.210993	1.15748
BHLHE41	22	33.9699		35.3155		-0.987204		0.24353	1.18389
BHLHE41	22	34.7615	34.2446	35.5899	34.9571	-0.195588		-0.548085	0.683927	1.00843
BHLHE41	23	33.4642		35.2562		-1.84418		1.10051	2.1443
BHLHE41	23	33.5369		35.0185		-1.77148		1.0278	2.03892
BHLHE41	23	33.9456	33.6489	35.6506	35.3084	-1.36282		0.619149	1.53597	1.9064
BHLHE41	24	33.3795		32.955		0.92564		-1.66931	0.314403
BHLHE41	24	32.3658		32.0106		-0.0880817		-0.655592	0.634815
BHLHE41	24	33.3384	33.0279	32.3959	32.4539	0.884575		-1.62825	0.323481	0.424233
BHLHE41	25	31.0131		33.8896		-2.48004		1.73636	3.33194
BHLHE41	25	31.972		32.818		-1.5212		0.777529	1.71419
BHLHE41	25	31.0758	31.3536	33.7719	33.4932	-2.41738		1.67371	3.19033	2.74549
BHLHE41	26	34.7326		34.7765		0.0437349		-0.787409	0.579384
BHLHE41	26	34.0794		35.1022		-0.609375		-0.134299	0.911113
BHLHE41	26	34.1607	34.3242	34.1877	34.6888	-0.528137		-0.215537	0.861226	0.783907
BHLHE41	27	34.8214		33.966		0.200333		-0.944007	0.519787
BHLHE41	27	33.9609		34.3075		-0.660204		-0.0834699	0.943785
BHLHE41	27	34.7615	34.5146	35.5899	34.6211	0.140408		-0.884082	0.541832	0.668468
BHLHE41	28	32.9842		34.9668		-1.56107		0.817397	1.76222
BHLHE41	28	33.5332		34.0185		-1.01206		0.26839	1.20446
BHLHE41	28	33.0456	33.1877	34.6506	34.5453	-1.49973		0.756056	1.68887	1.55185
BHLHE41	29	31.9795		32.1341		-0.39046		-0.353214	0.782838
BHLHE41	29	32.3658		32.0806		-0.00418172		-0.739492	0.59895
BHLHE41	29	32.0384	32.1279	32.8951	32.37	-0.331525		-0.412149	0.751503	0.711097
BHLHE41	30	32.9132		33.8195		0.110033		-0.853707	0.553361
BHLHE41	30	32.972		32.818		0.168845		-0.912519	0.531257
BHLHE41	30	32.8168	32.9006	31.7719	32.8031	0.0136357		-0.75731	0.591599	0.558739
BHLHE41	31	32.7326		34.8665		-1.78435		1.04067	2.05719
BHLHE41	31	33.0794		34.7165		-1.43746		0.693784	1.61752
BHLHE41	31	33.1607	32.9909	33.9677	34.5169	-1.35622	-0.743674	0.612546	1.52895	1.73455	0.56007

## Sheet: Sheet2
BHLHE41		2（-ΔΔCT）平均值		2（-ΔΔCT）平均值
		HF		Control
		1.72469		1.00843
		2.74466		1.9064
		1.27916		0.424233
		2.15527		2.74549
		4.19457		0.783907
		2.21514		0.668468
		3.59745		1.55185
		1.45136		0.711097
		1.78853		0.558739
		2.53005		1.73455
		0.349301
		1.78432
		3.77596
		0.829188
		0.825098
		1.92171
		1.96648
		1.35097
		2.49157
		0.918135
		2.0817
