# Supplementary material for: Identification of the potential biomarkers associated with circadian rhythms in heart failure
Source: PeerJ. 2023 Jan 20;11:e14734. doi: 10.7717/peerj.14734 (PMC9869779; doi:10.7717/peerj.14734)
Supplement: Supplemental Information 2 [file peerj-11-14734-s002.zip › Raw data of mRNA/CRY2.xlsx]

## Sheet: Sheet1
靶基因	样品	靶基因Cq值	靶基因平均值	样品对应看家基因Cq值	看家基因平均值	ΔCt（靶基因Cq值-看家基因Cq值）	A样品为对照组计算其平均ΔCt	负的ΔΔCt（对照组Cq值-试验组Cq值）	2（-ΔΔCT）	平均
CRY2	1	21.2714		34.2203		-12.9342		1.9977	3.99362
CRY2	1	21.2226		34.2768		-12.983		2.04652	4.13109
CRY2	1	20.8869	21.1269	34.1196	34.2056	-13.3187		2.38216	5.21318	4.44596
CRY2	2	21.2815		34.2216		-13.1891		2.25261	4.76544
CRY2	2	21.2367		34.1683		-13.2339		2.29744	4.91585
CRY2	2	21.3308	21.283	35.022	34.4706	-13.1398		2.20331	4.60536	4.76222
CRY2	3	21.0223		32.1182		-11.9054		0.968876	1.95731
CRY2	3	21.129		33.1977		-11.7987		0.862192	1.8178
CRY2	3	21.1753	21.1089	33.4672	32.9277	-11.7524		0.815857	1.76034	1.84515
CRY2	4	21.1528		34.656		-13.692		2.75547	6.75271
CRY2	4	21.2796		35.7367		-13.5651		2.62861	6.18428
CRY2	4	21.5219	21.3181	34.1415	34.8447	-13.3229		2.38635	5.22835	6.05511
CRY2	5	22.6423		34.6037		-12.3		1.3635	2.57309
CRY2	5	22.2793		34.8725		-12.6631		1.72658	3.30943
CRY2	5	21.6281	22.1832	35.3508	34.9423	-13.3142		2.37773	5.1972	3.69324
CRY2	6	21.9978		35.443		-13.484		2.54751	5.84624
CRY2	6	21.7999		35.3458		-13.6819		2.74544	6.70594
CRY2	6	21.9097	21.9025	35.6568	35.4818	-13.5721		2.63565	6.21456	6.25558
CRY2	7	22.0901		33.5513		-12.2251		1.28861	2.44293
CRY2	7	22.1724		34.9594		-12.1429		1.20637	2.30756
CRY2	7	22.0875	22.1167	34.435	34.3152	-12.2277		1.2912	2.44731	2.39927
CRY2	8	22.2843		35.1957		-12.392		1.45555	2.74262
CRY2	8	22.3696		34.1637		-12.3067		1.3702	2.58506
CRY2	8	22.3758	22.3432	34.6695	34.6763	-12.3005		1.36399	2.57395	2.63388
CRY2	9	21.4123		33.0952		-12.5435		1.60701	3.0462
CRY2	9	19.547		34.4769		-14.4087		3.47225	11.0981
CRY2	9	21.3654	20.7749	34.2952	33.9558	-12.5904		1.65388	3.14679	5.76371
CRY2	10	22.5576		34.7375		-12.1752		1.23874	2.35992
CRY2	10	23.0164		34.7922		-11.7165		0.779982	1.71711
CRY2	10	21.0718	22.2153	34.6688	34.7329	-13.6611		2.72459	6.60971	3.56224
CRY2	11	20.5215		34.1741		-12.1553		1.21881	2.32755
CRY2	11	21.396		31.7935		-11.2809		0.34436	1.26959
CRY2	11	20.5375	20.8183	32.063	32.6769	-12.1394		1.20287	2.30198	1.96637
CRY2	12	21.6118		33.9887		-12.884		1.94746	3.85696
CRY2	12	20.5424		35.2411		-13.9534		3.01688	8.09414
CRY2	12	21.6166	21.257	34.2577	34.4958	-12.8792		1.94267	3.84417	5.26509
CRY2	13	21.5478		34.1736		-12.9423		2.00584	4.01622
CRY2	13	20.7073		34.1917		-13.7829		2.84636	7.19182
CRY2	13	22.9941	21.7497	35.1051	34.4901	-11.496		0.559485	1.47374	4.22726
CRY2	14	20.8184		34.6404		-13.0353		2.09876	4.28342
CRY2	14	20.7545		33.5596		-13.0991		2.16263	4.47729
CRY2	14	20.4877	20.6869	33.361	33.8537	-13.366		2.42948	5.38699	4.7159
CRY2	15	20.5453		33.313		-12.4718		1.53529	2.89846
CRY2	15	20.5574		33.4037		-12.4597		1.52321	2.87429
CRY2	15	20.1467	20.4165	32.3346	33.0171	-12.8705		1.93397	3.82105	3.19793
CRY2	16	22.4941		34.1354		-11.7255		0.78905	1.72794
CRY2	16	22.4322		33.6719		-11.7874		0.850947	1.80368
CRY2	16	23.7164	22.8809	34.8517	34.2197	-10.5033		-0.433225	0.740604	1.42408
CRY2	17	20.9941		34.25		-13.2539		2.31736	4.98419
CRY2	17	21.4697		34.6336		-12.7782		1.84174	3.58441
CRY2	17	21.0141	21.1593	33.8604	34.248	-13.2339		2.29736	4.91559	4.49473
CRY2	18	22.2464		36.104		-13.3262		2.38969	5.24046
CRY2	18	21.9839		35.4892		-13.5887		2.65218	6.28617
CRY2	18	22.8768	22.369	35.1245	35.5726	-12.6958		1.75929	3.38531	4.97065
CRY2	19	23.6557		34.8423		-11.0906		0.154085	1.11272
CRY2	19	22.8792		35.1023		-11.8671		0.930641	1.90612
CRY2	19	21.8786	22.8045	34.2943	34.7463	-12.8677		1.93118	3.81367	2.2775
CRY2	20	20.1132		32.9421		-13.1303		2.19378	4.57501
CRY2	20	20.3647		33.3929		-12.8787		1.94222	3.84297
CRY2	20	20.353	20.277	33.3954	33.2435	-12.8904		1.95392	3.87425	4.09741
CRY2	21	23.4731		37.2258		-11.9264		0.989899	1.98605
CRY2	21	22.5244		34.8618		-12.8751		1.9386	3.83332
CRY2	21	22.6361	22.8779	34.1109	35.3995	-12.7634		1.82692	3.54779	3.12239	2.03461
CRY2	22	22.3297		33.966		-12.6274		1.69092	3.22862
CRY2	22	22.7686		35.3155		-12.1885		1.25202	2.38174
CRY2	22	22.3568	22.485	35.5899	34.9571	-12.6003		1.66378	3.16846	2.92627
CRY2	23	22.284		34.55		-12.1224		1.18589	2.27503
CRY2	23	22.3527		35.0185		-12.0536		1.11715	2.16918
CRY2	23	22.6643	22.4337	33.6506	34.4064	-11.7421		0.805597	1.74787	2.06403
CRY2	24	22.161		30.555		-8.15952		-2.77697	0.145898
CRY2	24	22.6727		30.0106		-7.64783		-3.28867	0.102332
CRY2	24	22.5815	22.4717	30.3959	30.3205	-7.73901		-3.19748	0.109009	0.11908
CRY2	25	22.5581		31.8896		-9.26839		-1.6681	0.314667
CRY2	25	22.3865		31.818		-9.44001		-1.49649	0.354415
CRY2	25	22.6951	22.5466	31.7719	31.8265	-9.13136		-1.80514	0.286154	0.318412
CRY2	26	22.5036		34.7765		-12.2045		1.26802	2.4083
CRY2	26	22.6677		34.41		-12.0404		1.10394	2.14941
CRY2	26	22.8785	22.6832	34.9377	34.7081	-11.8296	-10.7197	0.893064	1.85712	2.13828
CRY2	27	22.246		34.1254		-11.9492		1.01269	2.01767
CRY2	27	22.1235		35.1088		-12.0716		1.13512	2.19638
CRY2	27	22.1349	22.1681	33.3512	34.1952	-12.0603		1.1238	2.17921	2.13109
CRY2	28	23.1816		34.1498		-10.9714		0.0348881	1.02448
CRY2	28	23.1132		34.0235		-11.0397		0.103213	1.07416
CRY2	28	23.1258	23.1402	34.2855	34.1529	-11.0271		0.0906231	1.06483	1.05449
CRY2	29	21.3198		32.9019		-11.6764		0.739945	1.67011
CRY2	29	21.92		33.1351		-11.0763		0.139804	1.10176
CRY2	29	22.1746	21.8048	32.9518	32.9963	-10.8217		-0.114802	0.923509	1.23179
CRY2	30	25.1103		35.0057		-9.57398		-1.36252	0.388903
CRY2	30	24.9019		34.0513		-9.78236		-1.15414	0.449335
CRY2	30	24.8721	24.9614	34.9958	34.6843	-9.81213		-1.12437	0.458704	0.432314
CRY2	31	24.1087		35.1236		-10.9222		-0.0143461	0.990105
CRY2	31	22.6677		35.0313		-12.3632		1.42672	2.68834
CRY2	31	22.8785	23.2183	34.9377	35.0309	-12.1523	-10.9365	1.21584	2.32276	2.0004	0.898647

## Sheet: Sheet3
	1-21HF		22-31Control
CRY2
	HF		Control
	4.44596		2.92627
	4.76222		2.06403
	1.84515		0.11908
	6.05511		0.318412
	3.69324		2.13828
	6.25558		2.13109
	2.39927		1.05449
	2.63388		1.23179
	5.76371		0.432314
	3.56224		2.0004
	1.96637
	5.26509
	4.22726
	4.7159
	3.19793
	1.42408
	4.49473
	4.97065
	2.2775
	4.09741
	3.12239
