# Supplementary material for: Identification of the potential biomarkers associated with circadian rhythms in heart failure
Source: PeerJ. 2023 Jan 20;11:e14734. doi: 10.7717/peerj.14734 (PMC9869779; doi:10.7717/peerj.14734)
Supplement: Supplemental Information 2 [file peerj-11-14734-s002.zip › Raw data of mRNA/NPAS2.xlsx]

## Sheet: Sheet1
靶基因	样品	靶基因Cq值	靶基因平均值	样品对应看家基因Cq值	看家基因平均值	ΔCt（靶基因Cq值-看家基因Cq值）	A样品为对照组计算其平均ΔCt	负的ΔΔCt（对照组Cq值-试验组Cq值）	2（-ΔΔCT）	平均
NPAS2	1	33.1591		35.2203		-1.37983		-1.22519	0.427741
NPAS2	1	34.0404		34.2768		-0.498495		-2.10653	0.232205
NPAS2	1	33.4663	33.5553	34.1196	34.5389	-1.07263		-1.5324	0.345702	0.335216
NPAS2	2	33.5017		35.2216		-1.63564		-0.969387	0.510723
NPAS2	2	33.2486		35.1683		-1.88866		-0.716368	0.608628
NPAS2	2	34.0873	33.6125	35.022	35.1373	-1.05001		-1.55501	0.340326	0.486559
NPAS2	3	31.976		35.1182		-2.61839		0.013364	1.00931
NPAS2	3	33.5204		35.1977		-1.07391		-1.53112	0.346009
NPAS2	3	31.9823	32.4929	33.4672	34.5943	-2.612		0.00697491	1.00485	0.786721
NPAS2	4	32.685		34.656		-1.82643		-0.77859	0.582936
NPAS2	4	32.175		34.7367		-2.33642		-0.268604	0.830122
NPAS2	4	33.0258	32.6286	34.1415	34.5114	-1.48563		-1.11939	0.460288	0.624449
NPAS2	5	33.1314		35.6037		-2.14426		-0.46076	0.726603
NPAS2	5	31.975		34.8725		-3.30064		0.695612	1.61957
NPAS2	5	32.4802	32.5289	35.3508	35.2757	-2.79543		0.190406	1.14108	1.16242
NPAS2	6	33.5929		35.443		-1.88899		-0.71603	0.60877
NPAS2	6	33.4391		35.3458		-2.04277		-0.562255	0.677243
NPAS2	6	34.1202	33.7174	35.6568	35.4818	-1.36169		-1.24334	0.422395	0.569469
NPAS2	7	33.1005		33.5513		-1.21469		-1.39033	0.381476
NPAS2	7	32.0525		34.9594		-2.26267		-0.342352	0.788754
NPAS2	7	32.1554	32.4361	34.435	34.3152	-2.15984		-0.445189	0.734488	0.634906
NPAS2	8	33.4756		35.1957		-1.20075		-1.40428	0.377808
NPAS2	8	34.1037		34.1637		-0.572568		-2.03246	0.244439
NPAS2	8	34.1402	33.9065	34.6695	34.6763	-0.536131		-2.06889	0.238342	0.286863
NPAS2	9	33.1331		33.0952		-0.155972		-2.44905	0.183131
NPAS2	9	34.473		33.4769		1.18392		-3.78895	0.0723458
NPAS2	9	34.525	34.0437	33.2952	33.2891	1.23584		-3.84087	0.0697884	0.108422
NPAS2	10	31.0895		34.7375		-3.31005		0.70503	1.63018
NPAS2	10	31.4834		34.7922		-2.9161		0.311071	1.24063
NPAS2	10	31.1757	31.2495	33.6688	34.3995	-3.22381		0.618781	1.53558	1.46879
NPAS2	11	31.8745		34.1741		-1.5357		-1.06933	0.476541
NPAS2	11	31.5549		31.9935		-1.85531		-0.749716	0.594721
NPAS2	11	31.5822	31.6705	34.063	33.4102	-1.82797		-0.777059	0.583555	0.551606
NPAS2	12	34.0143		34.9887		-0.14815		-2.45688	0.182141
NPAS2	12	34.8432		33.2411		0.680776		-3.2858	0.102536
NPAS2	12	35.0025	34.62	34.2577	34.1625	0.840033		-3.44506	0.0918194	0.125499
NPAS2	13	33.4431		34.1736		-0.713682		-1.89134	0.269556
NPAS2	13	32.0453		34.1917		-2.11149		-0.493538	0.710281
NPAS2	13	33.2198	32.9027	34.1051	34.1568	-0.936969		-1.66806	0.314677	0.431505
NPAS2	14	30.8706		32.6404		-1.64977		-0.95525	0.515752
NPAS2	14	31.6841		32.5596		-0.836239		-1.76879	0.293456
NPAS2	14	30.9039	31.1528	32.361	32.5203	-1.61647		-0.988551	0.503984	0.437731
NPAS2	15	33.5769		33.313		-0.440198		-2.16483	0.223009
NPAS2	15	32.323		34.4037		-1.69415		-0.910875	0.531863
NPAS2	15	31.3274	32.4091	34.3346	34.0171	-2.6897		0.0846795	1.06045	0.605108
NPAS2	16	33.37		32.1354		0.150378		-2.7554	0.148095
NPAS2	16	32.7242		33.6719		-0.495486		-2.10954	0.231721
NPAS2	16	32.0794	32.7245	33.8517	33.2197	-1.14024		-1.46479	0.362289	0.247369
NPAS2	17	32.2104				-2.03659		-0.568433	0.674349
NPAS2	17	32.8428		34.6336		-1.40412		-1.20091	0.435001
NPAS2	17	31.9499	32.3344	33.8604	34.247	-2.29705		-0.307976	0.807774	0.639042
NPAS2	18	31.4962		34.104		-3.07641		0.471382	1.38644
NPAS2	18	32.8545		35.4892		-1.71807		-0.886951	0.540756
NPAS2	18	32.6598	32.3368	34.1245	34.5726	-1.91277		-0.692258	0.618885	0.848692
NPAS2	19	32.0002		35.8423		-2.74614		0.141115	1.10276
NPAS2	19	32.6335		34.1023		-2.1128		-0.492225	0.710928
NPAS2	19	32.052	32.2285	34.2943	34.7463	-2.69435		0.0893233	1.06387	0.959185
NPAS2	20	30.2775		32.9421		-2.96591		0.360889	1.28422
NPAS2	20	32.7529		33.3929		-0.490588		-2.11444	0.230936
NPAS2	20	32.9984	32.0096	33.3954	33.2435	-0.245014		-2.36001	0.19479	0.569981
NPAS2	21	33.0232		33.2258		-1.04293		-1.5621	0.338658
NPAS2	21	33.1999		34.8618		-0.866247		-1.73878	0.299623
NPAS2	21	34.6797	33.6343	34.1109	34.0662	0.61353	-1.44699	-3.21856	0.107428	0.24857	0.11221
NPAS2	22	32.3331		34.966		-2.62404		0.0190187	1.01327
NPAS2	22	32.0639		34.3155		-2.8932		0.288173	1.22109
NPAS2	22	32.2369	32.2113	35.5899	34.9571	-2.72023		0.115208	1.08313	1.10583
NPAS2	23	32.6416				-3.19294		0.587914	1.50307
NPAS2	23	33.6669		35.0185		-2.16764		-0.437386	0.738472
NPAS2	23	33.7525	33.3537	36.6506	35.8345	-2.08202		-0.523009	0.695919	0.979154
NPAS2	24	32.7618		33.555		-0.892099		-1.71293	0.305041
NPAS2	24	33.7323		33.0106		0.0784473		-2.68347	0.155666
NPAS2	24	32.1548	32.8829	34.3959	33.6539	-1.49909		-1.10594	0.464601	0.308436
NPAS2	25	32.3739		35.8896		-3.1193		0.514275	1.42828
NPAS2	25	32.5149		34.818		-2.97823		0.373208	1.29523
NPAS2	25	32.0976	32.3288	35.7719	35.4932	-3.3956		0.790575	1.72976	1.48442
NPAS2	26	34.2169		36.7765		-2.14021		-0.464812	0.724566
NPAS2	26	33.6078				-2.74932		0.144296	1.10519
NPAS2	26	33.1814	33.6687	35.9377	36.3571	-3.17573		0.570703	1.48525	1.105
NPAS2	27	32.392		35.1657		-2.53181		-0.073214	0.950518
NPAS2	27	31.0916		34.0158		-3.83218		1.22716	2.34105
NPAS2	27	31.8378	31.7738	35.5899	34.9238	-3.08602		0.480994	1.3957	1.56243
NPAS2	28	30.9416		35.0175		-3.39244		0.787417	1.72598
NPAS2	28	31.0669				-3.26714		0.662112	1.5824
NPAS2	28	30.7525	30.9203	33.6506	34.334	-3.58151		0.976488	1.96767	1.75868
NPAS2	29	31.1678		34.325		-3.13497		0.529945	1.44387
NPAS2	29	31.7123		33.1872		-2.59042		-0.0146023	0.98993
NPAS2	29	31.1548	31.3449	35.3959	34.3027	-3.14796		0.542934	1.45693	1.29691
NPAS2	30	32.5638		34.1895		-1.36264		-1.24238	0.422673
NPAS2	30	33.1149		33.818		-0.811528		-1.7935	0.288472
NPAS2	30	32.1836	32.6208	33.7719	33.9265	-1.7429		-0.862125	0.550142	0.420429
NPAS2	31	31.2173				-3.58877		0.983741	1.97759
NPAS2	31	30.9015		34.7985		-3.90457		1.29955	2.46152
NPAS2	31	32.1814	31.4334	34.8136	34.8061	-2.62468	-2.60502	0.0196559	1.01372	1.81761	0.264655

## Sheet: Sheet2
NPAS2
	HF	Control
	0.335216	1.10583
	0.486559	0.979154
	0.786721	0.308436
	0.624449	1.48442
	1.16242	1.105
	0.569469	1.56243
	0.634906	1.75868
	0.286863	1.29691
	0.108422	0.420429
	1.46879	1.81761
	0.551606
	0.125499
	0.431505
	0.437731
	0.605108
	0.247369
	0.639042
	0.848692
	0.959185
	0.569981
	0.24857
