# Supplementary material for: Identification of the potential biomarkers associated with circadian rhythms in heart failure
Source: PeerJ. 2023 Jan 20;11:e14734. doi: 10.7717/peerj.14734 (PMC9869779; doi:10.7717/peerj.14734)
Supplement: Supplemental Information 2 [file peerj-11-14734-s002.zip › Raw data of mRNA/PER3.xlsx]

## Sheet: Sheet1
靶基因	样品	靶基因Cq值	靶基因平均值	样品对应看家基因Cq值	看家基因平均值	ΔCt（靶基因Cq值-看家基因Cq值）	A样品为对照组计算其平均ΔCt	负的ΔΔCt（对照组Cq值-试验组Cq值）	2（-ΔΔCT）	平均
PER3	1	32.3703		35.2203		-2.83524		2.42163	5.35777
PER3	1	33.051		34.2768		-2.15462		1.74101	3.34269
PER3	1	33.0196	32.8136	36.1196	35.2056	-2.18593		1.77232	3.41603	4.03883
PER3	2	34.1359		36.2216		-1.00143		0.58782	1.50297
PER3	2	34.0761		34.1683		-1.06123		0.647616	1.56658
PER3	2	34.0639	34.092	35.022	35.1373	-1.07337		0.659762	1.57982	1.54979
PER3	3	34.957		35.1182		0.0293537		-0.442964	0.735621
PER3	3	34.6322		35.1977		-0.295504		-0.118107	0.921396
PER3	3	34.8819	34.8237	34.4672	34.9277	-0.0458099		-0.367801	0.774963	0.81066
PER3	4	33.5875		34.656		-1.25727		0.84366	1.7946
PER3	4	32.4595		35.7367		-2.38528		1.97167	3.92223
PER3	4	32.8304	32.9591	34.1415	34.8447	-2.01429		1.60068	3.03286	2.91656
PER3	5	32.5193		34.6037		-2.42303		2.00942	4.0262
PER3	5	33.1735		34.8725		-1.76882		1.35521	2.55835
PER3	5	33.0191	32.904	35.3508	34.9423	-1.92325		1.50964	2.8474	3.14398
PER3	6	34.0043		35.443		-1.47753		1.06392	2.0906
PER3	6	33.7658		35.3458		-1.71602		1.30241	2.4664
PER3	6	34.5674	34.1125	35.6568	35.4818	-0.914487		0.500876	1.41507	1.99069
PER3	7	32.9816		33.5513		-1.33362		0.920012	1.89213
PER3	7	32.6561		34.9594		-1.65911		1.2455	2.371
PER3	7	32.5735	32.7371	34.435	34.3152	-1.74171		1.3281	2.51071	2.25795
PER3	8	33.0472		35.1957		-1.62914		1.21553	2.32227
PER3	8	33.1946		34.1637		-1.48167		1.06805	2.0966
PER3	8	35.0773	33.773	34.6695	34.6763	0.401024		-0.814634	0.568553	1.66247
PER3	9	31.3958		35.0952		-3.22667		2.81306	7.02775
PER3	9	32.155		34.4769		-2.4674		2.05379	4.15196
PER3	9	31.9028	31.8179	34.2952	34.6224	-2.71964		2.30603	4.9452	5.37497
PER3	10	33.9746		34.7375		-0.758223		0.344612	1.26981
PER3	10	32.8457		34.7922		-1.88719		1.47358	2.7771
PER3	10	34.5004	33.7736	34.6688	34.7329	-0.232468		-0.181143	0.882004	1.64297
PER3	11	34.0478		34.1741		1.37099		-1.7846	0.290257
PER3	11	33.859		31.7935		1.1821		-1.59571	0.33086
PER3	11	35.009	34.3053	32.063	32.6769	2.33213		-2.74574	0.149091	0.256736
PER3	12	31.4454		34.9887		-2.7171		2.30349	4.93649
PER3	12	31.0959		34.2411		-3.0666		2.65299	6.28969
PER3	12	31.6303	31.3905	33.2577	34.1625	-2.53221		2.1186	4.34273	5.18964
PER3	13	33.4948		34.1736		-1.32868		0.915069	1.88566
PER3	13	32.6643		34.1917		-2.1592		1.74559	3.35332
PER3	13	33.3249	33.1613	36.1051	34.8235	-1.49853		1.08492	2.12125	2.45341
PER3	14	33.4501		35.6404		-2.07023		1.65662	3.15277
PER3	14	33.1145		35.5596		-2.40584		1.99223	3.97852
PER3	14	32.7516	33.1054	35.361	35.5203	-2.76871		2.3551	5.1163	4.08253
PER3	15	33.3891		34.313		-1.29472		0.881108	1.84179
PER3	15	33.3475		34.4037		-1.33626		0.922651	1.8956
PER3	15	33.4411	33.3926	35.3346	34.6838	-1.24272		0.829113	1.77659	1.83799
PER3	16	33.185		34.1354		-1.03463		0.621014	1.53796
PER3	16	33.5191		33.6719		-0.70057		0.286959	1.22007
PER3	16	33.5814	33.4285	34.8517	34.2197	-0.638283		0.224672	1.16851	1.30884
PER3	17	34.2979		34.1265		0.0911146		-0.504725	0.704795
PER3	17	35.0599		34.6336		0.853106		-1.26672	0.415604
PER3	17	34.5481	34.6353	33.8604	34.2068	0.341283		-0.754894	0.59259	0.570996
PER3	18	34.9537		36.104		-0.952201		0.538591	1.45255
PER3	18	33.7545		35.4892		-2.15139		1.73778	3.33521
PER3	18	34.7674	34.4919	36.1245	35.9059	-1.13849		0.724875	1.65276	2.14684
PER3	19	34.6674		35.8423		-0.412216		-0.0013946	0.999034
PER3	19	32.3974		35.1023		-2.68225		2.26864	4.81867
PER3	19	34.0275	33.6974	34.2943	35.0796	-1.05216		0.638552	1.55677	2.45816
PER3	20	33.4818		32.9421		0.238375		-0.651986	0.636404
PER3	20	33.1254		33.3929		-0.118013		-0.295598	0.814735
PER3	20	35.7355	34.1143	33.3954	33.2435	2.49205		-2.90566	0.133447	0.528195
PER3	21	33.6279		35.2258		-1.10494		0.691333	1.61478
PER3	21	34.1913		34.8618		-0.541556		0.127945	1.09274
PER3	21	34.0826	33.9673	34.1109	34.7328	-0.650204		0.236593	1.17821	1.29524	2.06836
PER3	22	33.3755		33.966		-1.58158		1.16797	2.24695
PER3	22	33.2566		35.3155		-1.70048		1.28687	2.43998
PER3	22	33.981	33.5377	35.5899	34.9571	-0.976081		0.56247	1.4768	2.05457
PER3	23	33.447				-0.887561		0.47395	1.38891
PER3	23	33.8797		35.0185		-0.454852		0.0412407	1.029
PER3	23	33.7594	33.6954	33.6506	34.3345	-0.575168		0.161557	1.11849	1.1788
PER3	24	34.4251		28.555		4.77122		-5.18483	0.0274922
PER3	24	33.55		30.0106		3.89611		-4.30972	0.0504248
PER3	24	34.109	34.028	30.3959	29.6539	4.45513		-4.86874	0.0342265	0.0373811
PER3	25	33.2854		34.8896		-1.5411		1.12749	2.18478
PER3	25	34.2046		34.818		-0.621906		0.208295	1.15532
PER3	25	33.9684	33.8195	34.7719	34.8265	-0.858099		0.444488	1.36083	1.56698
PER3	26	33.2811		33.7765		-0.964868		0.551257	1.46536
PER3	26	32.1287		34.0236		-2.11723		1.70362	3.25717
PER3	26	32.3249	32.5782	34.9377	34.2459	-1.92102		1.50741	2.84298	2.52184
PER3	27	33.9833		34.122		-0.84582		0.43221	1.3493
PER3	27	33.7864		34.7755		-1.04275		0.629137	1.54664
PER3	27	33.981	33.9169	35.5899	34.8291	-0.848081		0.43447	1.35141	1.41578
PER3	28	33.1636		34.7539		-1.6874		1.27379	2.41796
PER3	28	33.5854		35.0185		-1.26555		0.851936	1.80492
PER3	28	33.8693	33.5394	34.7806	34.851	-0.981672		0.568062	1.48253	1.9018
PER3	29	33.7821		34.995		-1.2542		0.840587	1.79078
PER3	29	34.0011		34.7178		-1.03519		0.621578	1.53856
PER3	29	34.109	33.964	35.3959	35.0363	-0.927269		0.513658	1.42767	1.58567
PER3	30	32.2564		31.1261		1.46474		-1.87835	0.271995
PER3	30	31.0146		31.145		0.222928		-0.636539	0.643254
PER3	30	31.9684	31.7465	30.1038	30.7917	1.17673		-1.59035	0.332092	0.41578
PER3	31	32.1369		33.7765		-1.51219		1.09858	2.14144
PER3	31	32.6737		33.1585		-0.975354		0.561743	1.47605
PER3	31	31.8293	32.2133	34.0121	33.6491	-1.81979	-0.413611	1.40618	2.65035	2.08928	0.587988

## Sheet: Sheet2
PER3
					HF	Control
					4.03883	2.05457
					1.54979	1.1788
					0.81066	0.0373811
					2.91656	1.56698
					3.14398	2.52184
					1.99069	1.41578
					2.25795	1.9018
					1.66247	1.58567
					5.37497	0.41578
					1.64297	2.08928
					0.256736
					5.18964
					2.45341
					4.08253
					1.83799
					1.30884
					0.570996
					2.14684
					2.45816
					0.528195
					1.29524
